# Supplementary material for: Vaccination with Deglycosylated Modified Hemagglutinin Broadly Protects against Influenza Virus Infection in Mice and Ferrets
Source: Vaccines (Basel). 2022 Aug 11;10(8):1304. doi: 10.3390/vaccines10081304 (PMC9414581; doi:10.3390/vaccines10081304)
Supplement: Supplementary file 1 [file vaccines-10-01304-s001.zip]

Archive with 1 entries (1 files):
- vaccines-1842942-supplementary.pdf
